# Supplementary material for: Why Camera-Based and Scale-Based Measurements Differ: A Physiological Model of Diurnal Weight Variation in Finishing Pigs
Source: Animals (Basel). 2026 Feb 5;16(3):498. doi: 10.3390/ani16030498 (PMC12896642; doi:10.3390/ani16030498)
Supplement: Supplementary file 1 [file animals-16-00498-s001.zip]

Archive with 1 entries (1 files):
- animals-4109460-supplementary.pdf
